# Supplementary material for: Preclinical Evaluation of Biodistribution and Toxicity of [211At]PSMA-5 in Mice and Primates for the Targeted Alpha Therapy against Prostate Cancer
Source: Int J Mol Sci. 2024 May 23;25(11):5667. doi: 10.3390/ijms25115667 (PMC11172375; doi:10.3390/ijms25115667)
Supplement: Supplementary file 1 [file ijms-25-05667-s001.zip]

Archive with 4 entries (4 files):
- ijms-2993023-supplementary/Supplemental Figure S1.pdf
- ijms-2993023-supplementary/Supplemental Table_S1.pdf
- ijms-2993023-supplementary/Supplemental Tables_S2-S3.pdf
- ijms-2993023-supplementary/Supplemental Tables_S4-S5.pdf
